# Supplementary material for: Incomplete Selective Sweeps of Microcystis Population Detected by the Leader-End CRISPR Fragment Analysis in a Natural Pond
Source: Front Microbiol. 2018 Mar 8;9:425. doi: 10.3389/fmicb.2018.00425 (PMC5852275; doi:10.3389/fmicb.2018.00425)
Supplement: TABLE S1 — Sequencing information for each sample used in the analysis of CRISPR genotypes in Hirosawanoike Pond. [file Table_1.XLSX]

## Sheet: TableS1
Table S1. Sequencing information for each sample used in the analysis of CRISPR genotypes in Hirosawanoike Pond.
Sampling date	Total sequences	High quality sequences for analysis1)	Sequences in each sample with one to five spacers
			1	2	3	4	5
Jun 11th	3303	3199	2164	572	430	33	0
Jul 10th	98802	97203	54137	36539	5733	793	1
Jul23rd	80294	78978	50030	21691	6562	690	5
Aug7th	61655	60544	45153	11423	3691	274	3
Sep6th	52327	51176	31240	15880	3590	466	0
Sep27th	85036	81869	53049	21746	6256	815	3
Oct 30th	92585	90985	59711	21151	8664	1445	14
1) The sequences after trimming low quality bases and quality filtering.
