# Supplementary material for: Incomplete Selective Sweeps of Microcystis Population Detected by the Leader-End CRISPR Fragment Analysis in a Natural Pond
Source: Front Microbiol. 2018 Mar 8;9:425. doi: 10.3389/fmicb.2018.00425 (PMC5852275; doi:10.3389/fmicb.2018.00425)
Supplement: TABLE S2 — Number of CRISPR genotypes and diversity index in each sample collected from Hirosawanoike Pond from June–October 2013. [file Table_2.XLSX]

## Sheet: Sheet1
Table S2. Number of CRISPR genotypes and diversity index in each sample collected from Hirosawanoike Pond from June–October 2013.
Sampling date	Numbers of CT	Shannon_H	Chao-1
Jun 11th	18	1.247	19
Jul 10th	36	1.126	36.33
Jul 23rd	66	1.512	67
Aug 7th	72	1.81	74
Sep 6th	43	1.938	43
Sep 27th	84	2.272	84.5
Oct 30th	70	2.549	70.25
