# Supplementary material for: Incomplete Selective Sweeps of Microcystis Population Detected by the Leader-End CRISPR Fragment Analysis in a Natural Pond
Source: Front Microbiol. 2018 Mar 8;9:425. doi: 10.3389/fmicb.2018.00425 (PMC5852275; doi:10.3389/fmicb.2018.00425)
Supplement: TABLE S3 — Spacer sequences found in this study and foreign genetic element with which the spacer shows sequence identity. [file Table_3.xlsx]

## Sheet: Sheet1
Table S3. Spacer sequences found in this study and foreign genetic element with which the spacer shows sequence identity.
CRISPR type	Spacer name	Spacer ID	Sequences	Foreign genetic element with which the spacer shows sequence identity
CT1	CT1:1	71	ATGGCAGTAACTTGTTAACAGGTTTATATCTTCTAC
	CT1:2	72	TGAGGGGATACATCCCCTCAGTCCTTAGCTCTAAG
	CT1:3	73	GCTAGTGACATCTATAGTCCTTACTCTTGGATCCT
	CT1:4	74	GTTGAAGCCATAAGGTAAAAAAAATACCTCAATAA
CT2	CT2:1	15	AAGAAATTGGTAGTTTTAAGATTGGAAAATACCCAAT
	CT2:2	16	GAGGTAATATCTCAAAGAGATCAATCTCTTTTTT
	CT2:3	17	TTACGAATTTCGATTAAATGCCGTATTTCTGTCGG
	CT2:4_CT21:7	18	CTGAAACTCTTCAAATGAGAGCAATTCTTTTTTTG
	CT2:5_CT21:8	19	ATCAGTAGATAAATCTTTAATCGCTTTTTTGATATTG
CT3	CT3:1	136	GACCCTCCTACACTTGCCCAAATAATTAATCCAG
	CT3:2	137	CTTACCCGAAATACGGGGGGCATTGGAAATATTAC
	CT3:3	138	TAGTTTCCTCAATTGCTTCTGCTGTTGATATTCG
	CT3:4	139	TAATTTTCAGAGGCAATCCATCAATCTTTGAAATT
CT4	CT4:1_CT17:1	312	TAGCCTTAGATGATCGATCAAGTAGTTCATCTGTAGT
	CT4:2	360	TTCATTCTTACGGCGGGAAATATGCTCATCCTTTTG
	CT4:3	361	TATCTGATGATAGTCTGGATGAAATTGTATTAGA
	CT4:4	362	AGGAAAAAGTGGATGGCCGTATCCTCGTGCAAAAATCGA
CT5	CT5:1	386	TCGGAGAAATCGCCCTTCCCTTGCAGTGCCAAAGG	plasmid pMA1
	CT5:2	387	CGCAACTGTCGCCTAGAGGATTTGCGAGAGACGATC
	CT5:3	388	TCTCCAATTGGCATCGCCATCGGCAAAAGCATAAA
	CT5:4	389	CCGCGATCGTATCGGGATCATCGTGGTGCAAACCGTCTCGG
CT6	CT6:1	416	CAGAGTTTTTTCCTCGCAACTAAGGGGCGATACCGT
	CT6:2	417	ATTGAAACCCGTGGGAGAATCCCTGACGGGGGGATT
	CT6:3	418	TTTCTTATATCATAGAAATAGTACACGGCAGTTCCA
	CT6:4	419	ATCTACAGGATATAAGTACCTGACAGGATTGACAAT
CT7	CT7:0	528	TGGTAAGGGGCAACATGGCCGCGCCCTCCTCTCAT
	CT7:1_CT81:4	144	AGAAATCGCTCAAGCAAGGCTAAGAGCCGCCAAAG
	CT7:2	145	TCCCTTGTAGGATAAGAGCATTATCGAATTTAGCACCCGG
CT8	CT8:1	421	CGTGAGAGGGCAAAAAAGCGGAAATGACTTAACT
	CT8:2	422	CTAAGATGTACGTTGCCAAGTCTAGGGAAGCTTTTGAAG
	CT8:3	423	CTGGACAGGTATGGGACAAAAATGCCCTAGAAAC
CT9	CT9:1	431	CATATTTAATCGGCTTAAGCTTTTCAGTGGATA
	CT9:2	432	GCTGAACGAGCTAAGGCAGCTAAAGAACAGGTAA
	CT9:3	433	AGTTATCAGTAACTTATTAGGAGTAAATCAACG
	CT9:4	434	AGTTTACTGTCAAGGTTTTCCCAAAAAAATCCC
CT10	CT10:1	27	ATCTCAGGGGAACCTGACGACGACGATCAAGAGGA
	CT10:2	28	CGCTCAATATCCTTAGACAATCTAGCCGAAAGATA
	CT10:3	29	CGCCATTTATCGAAGCCGTGGGGATAACCTAATAAT
	CT10:4	30	TTGATTCACCCTGAAAGTTTGCTTACAGTTAAAGAT
CT11	CT11:2v	830	TTGTCGCGTCAGGCTGTGTCCTGTGTGTCAATGGA
	CT11:3_CT72:3	224	GCTATCCGGTGTGAGTATTCTGAATACTCTAGCGCCC
	CT11:4	225	TGATTCTGTGCGGTGACATAACCTTGCTGATACCAG
	CT11:5	226	CTAATTCGCGCTTTAAATCGCTGTATTCTGATT
CT13	CT13:1	251	ATCGCAAAGAAAGGGGCTTACCGGCGCAATTTTG
	CT13:2	252	AAATTCGATAATTTGCCCTCAGTAGTTTTAGCTC
	CT13:3	253	GATAACGAGTTTTTTGCTCTCAAAAACAATTATCAC
CT15	CT15:-1	792	ATCAGGATTAATTTACACTAGCCCTAAAACCAATGAGA	Microcystis phage MaMV-DC
	CT15:0	793	AGCATGCCATACATCTATACCTACGGTACAGGCCCCTG
	CT15:-1v	802	CAGAAGCCTGATAGGCCTTATCTCGCAGGATT
	CT15:0v	803	TACAGACACAAGTAACTAGTCTATCGAGTACTAAGGCTAAT
	CT15:1	273	TTAGAAAGTGATTCGAGAGGATTATGCGAAGATA
	CT15:2	274	CAACGATACACAATCGCGTCAATGGTTTGCGGCAA
	CT15:3	275	ATGATACTTTCTACCATCCCAGAAGCCCTTGATC
CT16	CT16:0	813	AGCTTAATCTTCCAAAGAGATAAGGCCGCCTTATACCAA
	CT16:1	301	TTTCGCAAAATTCTCTAAAAGAATCAACTTTTTCC
	CT16:2	302	CATGGATGCCTTAGCTAGAGAAGCTGGATTTAAGAG
	CT16:3	303	CTTTCGGAAATAGAGCTTTTTCCGTGGAAGTACCGCCA
	CT16:4	304	TGGACGCGATCGGAAACCCAAACCTTATCTTTGCCCC
	CT16:5	305	CCCTCGGATTGAGTCCCCGCTTGACTCTCCCCCAC
CT17	CT17:1v	441	TGGATGGACGCTAGGAGAAACCACAGTGGCGATC
	CT17:2	313	ATTGGTTCACTGTACCGACTTAAATCCGACGGCTC
	CT17:3	314	TCCAATTTCCGATCGCTTCAACAGCAAGGAATGTC
CT18	CT18:-2	771	CCCTTACTTGTGCTGAACTCGACAATAACTTTCTA	Microcystis phage Ma-LMM01 and MaMV-DC
	CT18:-1	772	ATTTCACTGCCAGGTTCCCCAGAGCTATTACTAGT
	CT18:0	773	AATGGAAGCATTAGGGATTCTCCGTGTAATCTATCCGA
	CT18:1	325	ACCGGGGGAACATGATCTTTTAGGCGGGCATTGGCA
	CT18:2	326	TCAAATACAAGAAACTATATCGGATACAGCGCAGG
	CT18:3	327	ATAACGAAACACCAGACTGCAACTCAAGATATAAT
	CT18:4	328	CTTTAGATACTCCAGGCATGATATGAAGAGTCGG
	CT18:6	330	AAATAGCCCATGAATCGGCAGGTTTACGGTACAT
	CT18:7	331	AAAGAAGAACATCAAGCATACGTCGCCCAATACGG
	CT18:8	332	GTAGTCCAGAACCCAGTCCCAGAGCGGATTACAACG
CT19	CT19:0v	898	AAAGAACAGCATAAAGCATACGTCGCCCAATAAGGAC
	CT19:0	56	ACTACCTTAGTAGTCTAATTTTTATATACATACT
	CT19:1	57	AACAATCGGATTAACGAACTATTATTAAGGATTGAAC
	CT19:2	58	GCATCTACAGTAGCCGCTGTTATATCTACTAGATACAGTTCCAAC
	CT19:3	59	GCGAGAATGGCTAAAGTTTGTATAGAGGTGAGAA
	CT19:4	60	GTATAGTCGCGCCAGCCCATTATCCCCGCCAAAGGCAT
	CT19:5	61	GCTACAGCCCGATGGGTATCAAATTATTTAACTT
	CT19:6	62	GCTGGGGGAGTACCCGAACCTCCTATCCAATTAAT
	CT19:7	63	ATTGAAGCATTTAATCCCCCAATCTGAAATAAACGG
	CT19:8	64	TACCGATTTATCAAGGATACGGGTATCGCACCCAA
	CT19:9	65	TCGCAATTGCTATGATCTTTGGGATTATCTTGAT
CT20	CT20:1	338	GCGGGCGCGGGCGATCTCTCTTTGCTGGTCAAAT
	CT20:2	339	TCCTGTTCGACTTGTCTTCGCTGTTGGGAGATTGC
	CT20:3	340	ATGTTATTTGTACAGTAGTATTTTTCTGGTTTTAGC
	CT20:4	341	GAGGTAATTGGAGAAAGCGGAGAAAATCCGAAAAT
CT22	CT22:1	151	ATCTAAACTAGCAACAGGAGCCAGAGAAAACAAC
	CT22:2	152	TCAAAATTAGTGGGCAATATAAGATTAAATAAAT
	CT22:3	153	CGCTATTTTCTTCATGCGCTCCCATTAATGCTACTG
	CT22:4	355	CAGCATACCAACTATCCAAGCTTTGAGCAACCAC
CT24	CT24:1	118	AATCACTTTGATGCTATTTTTGCTATCTCTCAT
	CT24:2	119	AGAGCATATTCGCTATTTCCGTTAAAAAATGCTAGG
	CT24:3	120	TCGTGAACCCAAATAGTTTGATAGGGTGATTCAGCTT
	CT24:4	121	TTAAAAATTATAGGGATAAAAGACATGGAAAATAC
	CT24:9	126	CCATGGTTTATCTTTAGGACTCGCATCAGATAGCCACAGA
	CT24:10	127	AACGCTGTATGCAGAGTGCATACAGCCATCTCTG
	CT24:15	478	TTCCCATTGCTTATTGGCTTCTGCTTGGAGTGCCT
	CT24:16	479	GACTTAACTCATACTGGCTAGTGTTGATACAGAAC	plasmid PMA1
	CT24:17	480	TTAATAACTAGATGAGACAGATGAGACAGATGAGA
CT25	CT25:1	91	TTTAGATTCAATAATAGAGGTTTTGGTGGTAATCGTCGCCAC
	CT25:2	92	AATACGGTATTTGTAATTACGCACACCTTGGTAGA
	CT25:3	93	AGGCAATACCTTTTTTTTGGCTGCGCCATTGCCTGT
	CT25:4	94	TATGTGTCATGAGTTTTAGCGAAGAAAGATTAGA
	CT25:7	97	AAAGACTCCCTTAATTTATTCCAATCGATCCGC
	CT25:8	98	AAACCCATCAATTCCGCCGTAAAATTATTATCAGTAAAT
	CT25:9	99	GCGGTGTCGCCAAACCAAGCGATCGCCAATAGTAAT
	CT25:10	100	ATCAAAGACTTCGCGGCCTCGACATTTGAGCCGAAAG
CT26	CT26:1	104	TTTGGCTCGGCGCACGATAGCAAAGAAGGGAATAT
	CT26:2	105	GGATAGACATTTATGACTACTTTGCGAATTGGCC
	CT26:3	106	ATCCAAGCTCCATTAATTTGTCGGCACACTGGTGGC
	CT26:4	201	GCGATCGCGCTTCATGGGAAAACTTGACAAAAGTTCCATT
	CT26:5	202	TGGGAAGCTGTGCTTCTACGCTACATATAGCGTT
	CT26:6	203	CATCTAGATCCCGCTCGCAGATAAGAACTGCTGA
CT28	CT28:3	131	CGAAGCTTAATCGAGGTAAGGCTTTAAAATACGAA
	CT28:4	132	AAGAAGGCTTTGATGGCATTAAAATCTTGCTTTCCG
	CT28:5	133	GCTTTTGATTACACTCCAGATATTCAGGCTTCCGGAAC
	CT28:6	134	AATGGTCCGAGAGATGCTCCCAGTAAAGCGACAGC
CT29	CT29:-1	806	TATGCTGGTCCCATGGTTTATCTTTAGGAGAAGC
	CT29:0	807	AATGATTTTACTGTAAACAATACTGAGAACAGACCT
	CT29:1	87	CTCTATACCCTGGTGGGATATTAGGGGAAATTAAGT
	CT29:2	88	TTTTAAACAAAACGCCAGAAACAGTAAGAATCGAAG
	CT29:3	89	TTAATGCCAGTTCGGGAAGCCTTAACGGGCGTTGGTCAGG
	CT29:4	90	AAATACCGAAGTTTGGCTTAGATTTAACGGCCTA
	CT29:21	172	TCTAACTCGCTTGACATTGACTATCGGTGTATAATC	plasmid PMA1
	CT29:22	596	AGAAAAAGGAACCGGCCTCTAGGGTAATCAGCGC
	CT5:7_CT5:9_CT29:14_CT29:23	165	TTTCCCCCAGCAATCACCGGGGGGGAGTATAATAAT
	CT29:24	800	TGGGGTTTACTCTTGATAAGATAGATACTAAGAG
CT30	CT30:1	442	TCGAAGGGGAAAATCGGTAAAGGGTATCTTTTAACTG
	CT30:2	443	ATTGCCAATAAGCCAGCTAGTTTCTCCTGTTTCAT
	CT30:3_CT42:4	444	AGGGAATAGTCGCCTAGTTTTCATGTCCCCAATGTG
	CT30:4	445	TTAAAGCTAATTTGCGTCACTTCTTTTGTCAATG
CT31	CT31:1	1	ACGGATACCTTTTAATGTTCCCCGATCAATCCCC
	CT31:2	2	AAGCTTACTGGATTAGCGATCGATCTTGCGGTTCCAT
	CT31:3	3	TTTACCCCCATGGATAATGCAAGTTTTGAACAA
	CT31:4	4	CGCGATTTTCTCCTACGTATATGTGTTGGGCGGA
CT32	CT32:1	204	AAAAATATCAAGCAATGCTGCGAAGATATTAAGGAT
	CT32:2	205	TGCACCACTTATCAAGCCATGCCTGAAAAGCATCTG
	CT32:3	206	ACTATACATATCCTTAAACCCACATCTCTACTAATCAA
	CT32:4	207	GCAAAAAACCCCGACCAGTGACTAGAAGCTGTGCCACAGCC
CT33	CT33:1	107	GTTATCAGGAGCAAAATAAGCAATATTACCCCTG
	CT33:14	211	CAGAGATTTTCTGGATCGTTCGCAGTGGTACGCCCG
	CT33:15	212	TAGATAACAGCCCAGATAAGAGCTTAGATAAGAGT
	CT33:31v	616	AAAACGCAATCTCGATCCAAAAGTCGATTTAACGA
	CT33:32v	617	TTTTTTGGGGAAATCCTAAAACCAAGAATCAACC
	CT33:33	215	TTGTCTTTCAACCAATCGGCCACATCAAAACCT
CT34	CT34:12	502	CGCTACCGTACAATTCCACTTCAATTATGTCCCC
	CT34:13	503	CTTGATGGCACGATCAGGGATCAAGTGGCTCCCT
	CT34:14	504	ATGGGGCAAGGGGTTTCTCCGTCATCATTCACCC
	CT34:15	505	GGATTATTGGCCTCTGGAACTACTTTGATAAA
CT35	CT35:1	455	AAGTGCCTTTGCGTCCCAAAACGATCGCCGCTCG
	CT35:2	456	AGGGTGGCTATCTAGAGAAACTAAAGACATATC
	CT35:3	457	AGCAGTAGATGAAGGGGAAGGCTCAGGAGACGCGG
CT36	CT36:1	511	CGGGAGGTGCGTCTCAGCGCGTGAGATGCACCTCTCTT	plasmid pMA2
	CT36:2	512	ACGGGAAAAAAGCAAGGGATAGACAGTATAGACACTGA
	CT36:3	513	TGGGCAAAACTATCGATAGTTTGTACACCATGAGA
	CT10:5_CT36:4	31	GGCATAGAAGCCGATCACTACCCCGATCAAGAGGAAT
CT37	CT37:1	514	GCTAATTTCTCAGCGAGTGCTTAGTTTGATTTCAAG
	CT37:2	515	TATCTATTCCCAAACATCTGCAACTTTTATCAATA
	CT37:3	516	TCGAAGTATAAAGTGCTAGGCTGGATTTCACTAGG
	CT37:4	607	GTGAAAAATGAAACTCCGCAATACAATGATGAGCAAT
CT38	CT38:1	517	CTAAACCAGCTACAAAAAGAGCGAGAATTCCTT
	CT38:2	518	TTTAAATGCCACTGGTCACAGCCACAAAATATACGC
	CT38:3	519	AAGTAGATGGAGTGTTCGGGCAGCAAACCAAAAGG
CT39	CT39:1	520	AGTTGGTAAAGTAAACGGACTAACAGTGCCTAAAGTTTTCGT
	CT39:2	521	CGAAGTTTCTGTGGCTTTAGAATCAAATTCCCCCGC
	CT39:3	522	AAAATCAAATAATTGATCATCAATAGAGGAATAAA
	CT39:4	523	GGGGGCAGCCGAGGTGGACCCGGCGGCCGATAGGGAG
CT40	CT40:1	524	CTGGGGAGATTGGGTGTCGATTTCTTCTCAGAATCCT
	CT40:2	525	CAGCTTATTTCAACTAGAGAAGAATCAGATGTTG
	CT40:3	526	AAATCGAGAAAAAGAGTATCGAGATTGCTTAAAGGCTTA
	CT40:4	527	GGGGGGGGTGGTGAATGTGAGACTGCAAGTGGGCAG
CT41	CT41:1	529	ATAAGCGAGAAGCTTTAATAACTCAATGATTCCAGT
	CT41:2	530	GATAGCTTACACGGTAAAGCTAATCCTAAATTTA
	CT41:3	531	GGCAGCCTTTAGAGATCGTTCCCGTGCCGGGCGTG
	CT41:4	532	CAGTGGTGACGGTGGTGAGGGGGGAACTTCCGGGG
CT42	CT42:1	533	TTTCAATTGAGCGAATATTGCTTGAGTGTTTGGG
	CT42:2	534	AGTTTGACAATGCTTTAATTCTGCAAGGGTAGCAA
	CT42:3	535	CCCGTCTCTCCCGTCGTTTCCGGGCCTCCCGTCTCTCCC
	CT30:3_CT42:4	444	AGGGAATAGTCGCCTAGTTTTCATGTCCCCAATGTG
CT43	CT43:1	543	TGCGATCTTCGATTTGAGGGACTAAATAATGGGAT
	CT43:2	544	ATCGCGATTTGTTGCCGGAATGCTGGACATCTAAGA
	CT43:3	545	TTATTTTTTGGTGCTTCAAGAGTATCCAAATTTGGTAAG
	CT43:4	736	CGGGATGAGGAAATGAGGAGGCTGGTAGCCGAGGGGCGG
CT44	CT44:1	546	ATGCTCACAATTGGAAACAGACTAAGGAATTATG
	CT44:2	547	TTCCATTACTTTACTCTCCTAATATAGCTGTTAAC
	CT44:3	548	GCCCATAACAAAACTTGCAGAATTAATTGGAAAG
	CT44:4	795	AAACACATGGTTGAGGAAATACCTAAAGTTAAGG
CT45	CT45:1	550	ATAAGTTTGTAGCGCAATGCTACAAATTTGTAGCCAA
	CT45:2	551	CCACCGATCTTTTACTTGCTATCCGGCAAGGGATTGATCTAGTAGGTCGG
	CT45:3	552	CGGCTTGAAGCATCCCCACTTGGAAACTTCCCCTGG
	CT45:4	832	TAATCTAATCTATAGACTATCTATAAATACAGACATA	plasmid pMA2
CT46	CT46:1	553	ATCAAGCGTATCAAAGACAATCTCAATCAAATTAA
	CT46:2	554	ATAATAAATTATAGAGACACAAAACTAATACAATG
	CT46:3	555	AACTGTCATGGCACAGCAACAAAACAATCAAGATA
	CT46:4	601	GCCTAACTTCAATAAAACCGTCGCCCATGATGCT
CT47	CT47:1	556	TTAGTTTCACGACTTGGTACTCCTGACAAATCAG
	CT47:2	557	GCTAAATTAACAGATTCTGCGCTTAAACTTGACCAA
	CT47:3	558	TATGAATTTGCTGACGCTAACGATATAGAGATTAG
	CT47:4	600	ATAGAAATCTTAAGAGTAGAATCAGCTATTGAACA
CT48	CT48:1	559	AAAAGAGGATGGTTTATAAACAAATCCCTGACTT
	CT48:2	560	AAGACTTAATCACTGGGGAGGTGAAAAGATTCTAAT
	CT48:3	561	TAATAAAGATTCCAATTGCACAACAGTTAATCCTA
	CT48:4	562	AAGACTATTCCCCAGTCCTGCCCTACGGTTGCGGACA
CT49	CT49:1	563	TCCAGTGGATTCCTTCTTTATAGGGGGATTCCC
	CT49:2	564	AGATTATGCCACTATCTCAAGTGTCACAGCTTAGACCAG
	CT49:3	565	ATTCCCGTGGGGCAAATCTATAAAAATATAGGCAGA
	CT49:4	597	TCGCACCTACTAAAGTCCCCTCATCTTGAATTGATA
CT50	CT50:1	566	GAGTTTGTTGTAACTCAATAAGAAACCCTTCAAT
	CT50:2	567	TGGAAGCGGGAGAATTACTTCCCCCAGAGGGGG
	CT50:3	568	CCTTTGGGGAATCCAAAATCAAAGGCGTAATGCTCT
	CT50:4	826	GCGTCAAGTCGCTCTATCTCAAGCAAGTTTAGGGC
CT51	CT51:1	569	TCCTTCTTTGATAATTAAATAACCAGAATCCCGA
	CT51:2	570	TTACTATTAACATAACGACCAAACTTAATTCGATC
	CT51:3	571	CGAATCCAAATAGCGGAAATGATACAGCCAAGACCGA
	CT51:4	621	GCGGCGGTTGATGCGACTTCGATTACTTTATCGAG
CT52	CT52:1	572	ATAACTCCCTGCTTACTTGCTTCTTGGGTTCTTG
	CT52:2	573	AGGGAGAGGGATTCTCCCGGCTGCTGATTAGCCTCTAAT
	CT52:3	574	TGATTTAGTCCGATTCCGATATAGCGCAGGGATAGT
	CT52:4	575	GAAACCGCAGGACCGAACCCCGTCCCCGCAGTCCT
CT53	CT53:0v	821	TTCTCGGTAGCCTCCGGGCGCTTTGGCTCCGGGCGCTC
	CT53:1v	822	AAAGGGTTGGCAATTAAGTGGCTATCTTTATTTATT
	CT53:1	576	TTTATTATAGCATAGTTTCAAGGAATAATCAAGTA
	CT53:2	577	TTCGTAGGAGAGAGCCTCTATTTTTTGCAGTAAA
	CT53:3	578	ATTGATCTGCACAGCGGACCCAAAGGACACCACC
	CT53:4	745	GATCGCTTGCGGGCGATCGATTGCTCGCGGCGATC
CT54	CT54:1	651	TTTTCTTTAGCTGATGGGTTTAAGGAAATTGAGA
	CT54:2	579	CCAAGATGTACGTTGCTAAGTCTAGAGAAGCTGTT
	CT54:3	580	CTAGCTGTGATATTCCTTACAGCGAGCCTAAATGCC
	CT54:4	581	CATTTCAGCGGTAATATTACTATCGATAATCAAC
	CT54:5	641	AAATCCGCAAAAGTTGCGAATTTGCCTTTTGGCAGTTCCAA
CT55	CT55:1	582	AGTCTAAAAAAATCGCTTACAAGTTGCGAGAGTTGAAC
	CT55:2	583	GGGTACTTTGAATTGCTTGCTGTATATGCTTTCTCCCT	plasmid PMA1
	CT55:3	584	TTGTGGCAATTTCATCAAGGGTTGATAATAGTCAA
	CT55:4	594	GTTGTGTGACGCGCTCAAAATTTTTTAATGAGCGCTCACGC
CT56	CT56:1	585	GTAAAACTTGAGCGTACCCAAGAATTAGTCCTTAT
	CT56:2	586	TTGTTCAATCAATCCCGGATACCGGGACGGCCGC
	CT56:3	587	AGGGGATTACTTGAGACAATAGTGGCATTGTTAAAAG
CT57	CT57:1	588	TTGATAAAATTTGATATAGCTTCTGCTATTTCGC
	CT57:2	589	AAGGAGTACACCTGAAGCCCAGGCGAGATATCC
	CT57:3	590	AAATCGTTTAAGGCATTCATCTAATTGTTTGAACT
	CT57:4	611	AAGCAGCTTTTTTCTAAGGCTAGAAACCGTCAACT
CT58	CT58:1	591	GCCATTATCTTGCCCAAAAGCCCATTGGCAAAA
	CT58:2	592	GCTTTTATCAGTTATGTACCAGTTATGGTGTCGA
	CT58:3	593	AGGAATACCATACCCGTCTTCAAACTGACCGCCAAG
	CT58:4	693	AATAGTAGGAAATCCAGCACCGTCATAATTGGC
CT59	CT59:1	598	GACTTGTATTTTCGCTCCGGCTTAATGTACCCTC
	CT59:2	599	TTGTTTAAAGAAGATTAGCGCACAAGGAACTCCTAT
	CT59:3	701	GGTCAACGCGACCTCGTATCAATCGGCTTAAACCC
CT60	CT60:1	602	TACATCGCCAATTTAGAGCCAGAGGGCGAATTTATC
	CT60:2	603	TGCTATCCTTTAATGAATCTCAGAAGCAAGCGA
	CT60:3	622	TCCTAATAATTGATTATTTGCTAATCGCTGCTCGGC
	CT60:4	669	TTCTTAGATGACACGCCGAATTTCATAGACTAAAT
CT61	CT61:1	604	CTTCTATCTCAAAAGTTTCTAATTCTTTTGGCTC
	CT61:2	605	CCCCAAGTCCCCCGCTAAAAATCCCTGTTATTCCA
	CT61:3	606	AATCGGAATCGGGCTAGAGAGATTGGTGACTAGC
CT62	CT62:1	608	AAATTTTTTGTGGGGGGAGGTCTTTGATGAAGT
	CT62:2	609	CCAAATTCTCGATTTTTCTTTCTAGCTTGAGAATT
	CT62:3	610	ATTAGCCCAAAATCGATTTGACTGGTTGCGATATA
	CT62:4	630	CCAAAAATGCTTAACAAGATGTTCCGACATACTACC
CT63	CT63:1	612	GGGATGTGATCCCTCGGATTTCTCGATCGACTTTG
	CT63:2	613	TTTTAAAAGTTTTTTTACATAATTATCTTTAAGT
	CT63:3	614	GAATTCTGAAGGGAATATCGTCAATGGCAAAAAA
	CT63:4	615	TGATAATCCCCTCAGAAGTTTTGGTGTAAGGGGTTAGG
CT64	CT64:1	618	TTACCCCTTAAAACTCTGGCAAATCCTACCCCAAT
	CT64:2	619	CAAAATGATCACGGCGGCTGGAACAAAATCGGCTT
	CT64:3	620	TTGATCGATTTCAAATTATCTATTTTCTCCGGCTG
CT65	CT65:1	627	TAGCGAGGGAATTTACGCCTGATCTTGATGCAAAT
	CT65:2	628	TTTTAGTCCGATTTTCGCTCAAATATCGATATAAG
	CT65:3	629	ATAAGTAGCCACGGGTAGGCGATCAAATTGTCGG
CT66	CT66:1	631	TGGCAATTTTACCATGATCGCCAAAGGTCAAA
	CT12:21_CT66:2	250	TGTAAACGAGACTACGACCCCGCGCCGGGGTGGGAA
	CT66:3	632	ACACACGGAGAATCCCTAATGCTTCCATTGGCAATT
	CT66:4	634	CAACTCCCATCCCCGACACTAATTAAACAAAAGC
CT67	CT67:1	643	AGCCCTTACCCGTGCTAATTTTTGACAAAAAGC
	CT67:2	644	ACAAAATCAGTAAATTTATTTTTGATTTAAAAGG
	CT67:3	645	GATTGGGAAGATGTGGATCAGGCGATTAATTCGC
	CT67:4	646	GAGCTCGATTTCACCGCCAACATTATCAACACAAAC
CT68	CT68:1	647	ATTTGTAAAGCATCTACACCTCGGAATTTCTTACCAG
	CT68:2	648	GTCGATTTTCTATTAGAATATTGGCCAAGCAATC
	CT68:3	649	GAAATCAATGCTGATAAAACTGGACACGGATTGA
	CT68:4	702	TTTGGCTCCTGGAGATACTGGTGTGCGATCAGTAAG
CT69	CT69:1	652	AACTAAATCTGGGTAATTAAATGTTGCACCTGAA
	CT69:2	653	TAAAGATAAATACCCTTTTCTTTTTATTTCTGAAAG
	CT69:3	654	TGACTACGATTTAACAATAGGACCACTGATTACTATT
	CT69:4	778	CAGATTCCCCAATATAAAAAATTCTATATTGGGGA
CT70	CT70:1	656	TCTCATAAGCATTCGACCGCCTCGCCATCCCCGT
	CT70:2	657	GCTTATCTTGGAATTGCATCCGATACCTTAGAGC
	CT70:3	658	TTTGTCGAATCGTTGTAAACTAATATTAGCCAT
CT71	CT71:1	660	AGCTAATTTTTTACAAAAGGCTATAGACGCAAAC
	CT71:2	661	CTGGCGACGCATGGGATTGGCTCCGTACAAAAGGA
	CT71:3	662	AGGACGCATCCCCATATAATAGAGTTTTGCGCCAG
	CT71:4	689	AAATCTTCGGGATTTTGTAGCAAAATGTCGTAGT
CT72	CT72:1	663	AACGGATAAAAAAACCAACTCAGTCAACCAGACTG
	CT72:2	664	TGGCACTCAGGATAGATTGACATATCTGGCGCATCCGA
	CT11:3_CT72:3	224	GCTATCCGGTGTGAGTATTCTGAATACTCTAGCGCCC
CT73	CT73:1	665	AAAACCATGTTCCCAAATTAGAGAATCAAGAAACTG
	CT73:2	666	TGGCATTGGGAACTGGGAAGTTTACTATCGAGAT
	CT73:3	667	ATTGCTGGGGCGGCAATATCGACAATTTTAGGGT
CT74	CT74:1	672	GAGATAATCTCTATGGCTAGGATTATAGTATCATT
	CT74:2	673	CGCGATTTTCTCCAAGATGTATGTGTGCGGGCGAAT
	CT74:3	674	AAAACGCAAGTTTTTGGATTGAAAAGTAAAGACAAG
CT75	CT75:1	675	CTGCCCCAAGCCACGCCAAAAGATCAGCTGCTTTT
	CT75:2	676	CGTAGGTAAGGATTAATGCCCATCGGACATATAATT
	CT75:3	677	GTAGGGATGCCACTGAGCCAGTTCTTTAAGGCTT
CT76	CT76:1	678	GTGAACCTAAACTAAGCATCAAACAATCAGGCCCAA	plasmid PMA1
	CT76:2	679	AAATCGCCTGGCACTGAATTAGTACACGCTAACTG
	CT76:3	680	CTTGTTGCTGTGCGATTGGGGGTAAATTCTGCGT
CT77	CT77:1	683	TCTCCAATATGAGAAAGAGGAGCTTCTAAAGTAA
	CT77:2	684	CCCGACGCAACGCCAACTACTCCAGGAAGAGTAA
	CT77:3	685	TAAGCACAAAAGCGCGTGATTTTGTCGATGCCAAT
	CT77:4	686	AAGAGCGTCAACCATGACCTGTTCAATCCGTTCTC
CT78	CT78:1	698	ACGCTCTTGCCAATTCCGTAGCGTTCGTTTATTTTCCCTAT
	CT78:2	699	CTTCTTTGGCTCCCCGGCTCTGCGTCTCCCCCTGCTTGGGCTG
	CT78:3	700	TTCCGTGCTTTGGGTGAATCGATCGCCTCCAGAATC
	CT78:4	756	TTCTCCATATTTTTCGATCGCTTCTTCGATCTTTTTA
CT79	CT79:1	703	AATATTTTTAAATATCCATTTCCTCATAGACCTGTT
	CT79:2	704	ATTAAGGGGATTTATATCTATGCGAAATAAGAGAAA
	CT79:3	705	GCTGATGAAAACTCCCAAATTCTCCCGGTTTAGG
CT80	CT80:1	706	ACCCGATCTTTCTTTGAAAATGGCTGTAAATAG
	CT80:2	707	GTTCATTCATTATAATATCCTCTTGTTTGATTTA
	CT80:3	708	GATTAATTCTGCAAGTTTTGTTATCGTCAGCGAGA
	CT80:4	709	GTTAATGCAACGTGCTATGAGCAAACCCGTAGGG
CT81	CT81:1	710	TACTGCTCATGTTGACATCTCTTGTTTACTGTACAC
	CT81:2	711	AAAAGCATCTCTTTTCTCTCCCTCGATCCGAATT
	CT81:3	712	CCCGGAGACGGGTTTATCGGGGTGCGGACCCT
	CT7:1_CT81:4	144	AGAAATCGCTCAAGCAAGGCTAAGAGCCGCCAAAG
CT82	CT82:1	713	AGAAATCTACTGCATGGATGCAATACTGTACTAC	plasmid pMA1
	CT82:2	714	CAGTTAGCCTGAGATATGTAATTGATGGTAAAAT	plasmid pMA1
	CT82:3	715	TAAAAATTTAGAGACTGAAGAAGAGCCACCTTTTG
CT83	CT83:1	828	AACCCGGCAGACCGCCAGAAGACCCTAATTCCATCGA
	CT83:2	829	GGCCAATCACCATTAAGGTAATTCACAAAAGAATC
	CT83:3	722	AACGCGACAAAAGGTCAATGGGTTAAGTCTTGGATAA
	CT83:4	838	ATCATTTTGCACCTACACCTTCACCTTTTCAAGT
CT84	CT84:1	723	TTCAGAATTCGACACAATTATTGCTATAAAAAATGATAGC
	CT84:2	724	ATGGATTTTACATGGGATGAAGAAAAATCAAAATT
	CT84:3	725	CATGAAGGATACCAGATAGAACGTAACGATGGGACG
	CT84:4	738	CAATGGCAAGTGGAGAGGGGTATTTATGATTTAAA
CT85	CT85:1	726	AAACTTTTCCAGATTACAGAGAACCATATATGAGT
	CT85:2	704	ATTAAGGGGATTTATATCTATGCGAAATAAGAGAAA
	CT85:3	727	AACGAAAATTGTACGGTTGCCATAAGTTTTAATG
	CT85:4	757	GAAAATTCCCCCAGCTAATTATCGAAAAGTAAAGC
CT86	CT86:1	730	TTACCGATCGCATTCTCACAAAACTGCTTAAAAGAAGT
	CT86:2	731	TATCAGATCCATAGATTCTTGCAGCAGCTCGGATGC
	CT86:3	732	CCCAATGATTACCCGCAACCCGCAAGGCATCTAGA
CT87	CT87:1	733	CTAAAACAGCCATGGCATACTCGATGATGTCCAG
	CT87:2	734	ATATCGGGAGGGGATGCCCCTCGTTACAATAAAT
	CT87:3	735	ATCAGATATACCCAAGTCATGGGCTACGCAAATAAGT
	CT87:4	777	GAATCTTTGAGGGTGCTAAATATTTCGATATATT
CT88	CT88:1	739	AAGGAATCTGAAAAAGTCTCACATCCTTGCGACAAA
	CT88:2	740	CTGTACCCAGCAGGAAGATGAATATAAAAAGCCTGTTCCAA
	CT88:3	741	TTCTAACTCTTTACTAGAGAACACAAGCGGAGCCG
CT89	CT89:1	742	GGTTTAATATACTCCCATTCATCGGAAAATTTAGG
	CT89:2	743	GAGAGAAAGGCGATCGCATAATTGCAAGTTGGGC
	CT89:3	744	ATCACAAATGCCATAATTCTCTCCTAATGCCGGA
	CT89:4	765	GATCGCTTGCGGGCGATCGATTGCTCGCGGCGATC
CT90	CT90:1	747	AGGGCCTCATTTTCGATTAAGGAAAACTTACCTTT
	CT90:2	748	TAAATTCAAGGACGCTCAAATTGAGATTACTGACA
	CT90:3	749	AATATGTTTTCCTTTTAAGTATATCTCAAAAAAGA
	CT90:4	750	TTATCTTTTCTGGTCACCCTGACTAAGGGATTACCA
CT91	CT91:1	752	TTTTGTTGGGTAGATAAGGTGGCAGGGAACAAAT
	CT91:2	753	TTGCTTTAGTGACTAAATCAGCGATAAAATCGTG
	CT91:3	754	GCACACGGAAGCGTTAAAGGGAGCAAAATTAGTTTT
CT92	CT92:1	758	TTGTTACCCTTTATAATTGGCTTAGAGGTGGTATTA
	CT92:2	759	AAGCAACTCAGGGGTTATCACTATTTCGAGTAACTT
	CT92:3	760	AATTTGTTGGCGAGATCCATCGGGAATCAATGACTAAA
	CT92:4	761	TGTAAGTGCCATACATAATATGCGATGCGATAGT
CT93	CT93:1	762	TTAACCAATTCCATTGGGCCAGCGACTAAAACTC
	CT93:2	763	CCAGAAGTTGACATAAAAACAGCTATTGTAAATCA
	CT93:3	764	CAGAAGACATAACGTAGCGAGTGACAGTAGATTC
CT94	CT94:1	766	ACAGCTAATTTTGAAACAGCCTTGCAAAACAGCAAG
	CT94:2	767	TTTACTAGACCATCAAACCAAGACCGCGGTAATGCCCG
	CT94:3	768	CTTAATGCTCTCAAGGAACAATTACGGCTACAAGAC
	CT94:4	769	GAAACAAGCAAGATTAGAGTCCGCAATTATGGA
CT95	CT95:1	774	TACGGCACTTAATAGCCGAAACAGTTCTGGCTATT
	CT95:2	775	TTACACTTTCATCAGGGTAAAGCCACTCTAGAAAAG
CT96	CT96:1	779	TAGGAATAGGGGATATATTAAAAGTATGCAGTAAA
	CT96:2	780	AGCCGAGTTGACAATTGCGGCGATTGAGGCGGTTGATGCCACTT
CT97	CT97:1	787	GAATTTTTCGAGCCAATGGGCCGGCACGGGATAA
	CT97:2	788	ATTAATATTTGTTGCGGTTGCCAAAGCCACTCTG
CT98	CT98:1	796	TCTGATTTATTGAGTTTAGCTGTTAGGATACGGGG
	CT98:2	797	ACAGATTATAAAAATAACTGGCCAACTGTCCACAA
	CT98:3	798	AGCTTCTTAGCGGTGCTATCAAACAGGTAATTGAT
	CT98:4	799	TAAAGATAACTTTCCAAACCTTAAAGACGGTAAAC
CT99	CT99:1	814	AAACGTAAGGTTATTTGAAAATCGTGGCATAATT
	CT99:2	815	ATCCCCTCTGCCGGAGGGGGAGGCTCCTGCTCACCCCCT
	CT99:3	816	TGTTTGAGTTCGAGAGTAAACTTTGTAAGCAGCCC
	CT99:4	817	CCAAAGGATTCCACAAGATAAAATCTCCAGGAAAAG
CT100	CT100:1	818	CTTTGATTCGGTCTTTTAAGCCAAGAATTTCATC
	CT100:2	819	GCTTTTGACCTGAAAACCCGCTTTTGTGTGAAGAAAC
CT101	CT101:1	823	CATCAAGGAGGTGGCGACGCTTTATACGACAAGCA
	CT101:2	824	CTTTTTCCGACAATCCTAAAGAGGTATCGATCGC
	CT101:3	825	TTTTAACTTGCAGAAAGTACCTTGCCACTCTTGG
CT102	CT102:1	833	GTCCGACGAGTAGTAGGTTTAGGTTTAGTTTCCAAG
	CT102:2	834	ACATCCTCGCTGCAGCATGATCGTGGGTAGCAC
	CT102:3	835	ACAGCCACGATAAACTCGCTGCCGCGAGCCATCAGGGAACCGC
CT103	CT103:1	840	GTATTAGAAGCAATCAGCGATAACCCGCAAAATTA
	CT103:2	841	TCCCATCGGGCCACCGAAACTCGATTGGCTTTGATC
	CT103:3	842	TCCGCCCTCTTCATAAAAACTGAATGCAATCCCTT
